# Supplementary material for: A Spermidine Derivative Ameliorates Dextran Sulfate Sodium-Induced Colitis in Mice by Inhibiting the MAPK4/AKT Signaling Pathway
Source: Foods. 2025 Mar 23;14(7):1110. doi: 10.3390/foods14071110 (PMC11988437; doi:10.3390/foods14071110)
Supplement: Supplementary file 1 [file foods-14-01110-s001.zip]

Archive with 1 entries (1 files):
- foods-3517198-supplementary.pdf
